# Supplementary material for: Grazing Effects of Soil Fauna on White-Rot Fungi: Biomass, Enzyme Production and Litter Decomposition Ability
Source: J Fungi (Basel). 2022 Mar 28;8(4):348. doi: 10.3390/jof8040348 (PMC9032049; doi:10.3390/jof8040348)
Supplement: Supplementary file 1 [file jof-08-00348-s001.zip]

Archive with 1 entries (1 files):
- jof-1636581-supplementary.pdf
